# Supplementary material for: Information, partisanship, and preferences in a pandemic
Source: Front Public Health. 2023 Mar 8;11:1019206. doi: 10.3389/fpubh.2023.1019206 (PMC10031094; doi:10.3389/fpubh.2023.1019206)
Supplement: Supplementary file 1 [file Data_Sheet_1.xlsx]

## Sheet: SI. T1
Data S1. Mean outcomes by experimental group
	G1. AAP recommendation	G2. Low risks for children	G3. Facts on peak deaths	G4. Record high cases	G5. Analysis of low school risks	G6. Pro-mask case study	G7. Safe travel case study	G8. High hospitalizations	G9. Jobless rate
Percent who support policy
Providing in-person schooling for K-12 students	0.662	0.615	0.564	0.505	0.644	0.606	0.601	0.561	0.614
Providing in-person schooling for college students	0.603	0.578	0.556	0.476	0.567	0.55	0.565	0.516	0.569
Allowing indoor dining at restaurants	0.512	0.494	0.503	0.438	0.477	0.51	0.503	0.458	0.514
Allowing indoor seating at bars	0.44	0.394	0.446	0.348	0.409	0.41	0.415	0.397	0.393
Requiring people to wear masks in indoor public spaces	0.844	0.857	0.848	0.861	0.842	0.823	0.844	0.857	0.848
Requiring workers to wear mask	0.852	0.871	0.867	0.847	0.855	0.855	0.869	0.877	0.861
Requiring non-essential businesses to close in-person operations	0.479	0.542	0.518	0.551	0.515	0.484	0.514	0.571	0.517
Prohibiting large indoor social gatherings	0.745	0.785	0.735	0.723	0.746	0.741	0.752	0.787	0.736
Consumer behavior: percent likely (4 or 3 on 1-4 scale)
Eat at a restaurant	0.51	0.443	0.467	0.395	0.505	0.429	0.455	0.438	0.47
Book a flight for personal travel	0.252	0.198	0.23	0.185	0.253	0.234	0.249	0.216	0.243
Book a flight for business travel	0.184	0.149	0.178	0.136	0.162	0.159	0.174	0.164	0.19
Book a hotel room or vacation rental	0.282	0.234	0.284	0.241	0.274	0.253	0.289	0.244	0.304
Beliefs
Believe the coronavirus is under control in your state	0.267	0.258	0.245	0.258	0.206	0.25	0.247	0.221	0.263
Confidence in safety from COVID (4 on 1-4 scale)	0.24	0.208	0.229	0.231	0.207	0.209	0.183	0.234	0.243
Agree to be vaccinated in Spring 2021 with COVID vaccine	0.518	0.532	0.525	0.55	0.504	0.491	0.514	0.513	0.555
Note: Table reports means using sample weight for each of the nine experimental groups. Group 4 is used as reference in analysis. Sample size is approximately 554 to 557 observations per experimental group. Standard error is approximately 2% for each cell.

## Sheet: SI. T2
Data S2. Mean outcomes by experimental group for Democrats and Republicans
	G1. AAP recommendation	G2. Low risks for children	G3. Facts on peak deaths	G4. Record high cases	G5. Analysis of low school risks	G6. Pro-mask case study	G7. Safe travel case study	G8. High hospitalizations	G9. Jobless rate
Democrats
Percent who support policy
Providing in-person schooling for K-12 students	0.620902	0.496908	0.507759	0.449578	0.593349	0.522236	0.568505	0.543327	0.596999
Providing in-person schooling for college students	0.534733	0.46159	0.513736	0.404353	0.514311	0.43987	0.517263	0.483071	0.510315
Allowing indoor dining at restaurants	0.418136	0.369356	0.399955	0.287522	0.345395	0.331409	0.37172	0.364938	0.394365
Allowing indoor seating at bars	0.360997	0.306167	0.343123	0.212507	0.251722	0.268732	0.329843	0.313648	0.296388
Requiring people to wear masks in indoor public spaces	0.901677	0.909654	0.88297	0.91883	0.943502	0.882954	0.890961	0.921399	0.892082
Requiring workers to wear mask	0.900732	0.924238	0.921133	0.925752	0.898346	0.890923	0.911269	0.947964	0.908586
Requiring non-essential businesses to close in-person operations	0.589525	0.622358	0.663169	0.675938	0.677746	0.659226	0.672043	0.662336	0.641334
Prohibiting large indoor social gatherings	0.810812	0.876832	0.850979	0.811091	0.835949	0.86746	0.853124	0.839105	0.829241
Consumer behavior: percent likely (4 or 3 on 1-4 scale)
Eat at a restaurant	0.429848	0.304091	0.384353	0.322752	0.440297	0.280954	0.374715	0.372181	0.365502
Book a flight for personal travel	0.256612	0.191505	0.224957	0.177074	0.224023	0.203198	0.22572	0.220121	0.193148
Book a flight for business travel	0.20896	0.133505	0.178863	0.142223	0.144028	0.156226	0.192227	0.153041	0.184896
Book a hotel room or vacation rental	0.26461	0.189544	0.26891	0.22536	0.22962	0.202514	0.26196	0.252216	0.277458
Beliefs
Believe the coronavirus is under control in your state	0.250879	0.216138	0.167876	0.193545	0.127904	0.195998	0.191422	0.140283	0.239042
Confidence in safety from COVID (4 on 1-4 scale)	0.255568	0.175979	0.178179	0.194612	0.172262	0.223694	0.175812	0.209707	0.255136
Agree to be vaccinated in Spring 2021 with COVID vaccine	0.616499	0.651934	0.644618	0.634189	0.608294	0.635086	0.633479	0.610322	0.665346
Republicans
Percent who support policy
Providing in-person schooling for K-12 students	0.764457	0.813244	0.731887	0.629449	0.72222	0.730924	0.740074	0.652616	0.665208
Providing in-person schooling for college students	0.724138	0.754981	0.691062	0.607907	0.690029	0.697414	0.718749	0.610442	0.661835
Allowing indoor dining at restaurants	0.732675	0.696842	0.72528	0.667768	0.641334	0.747533	0.680532	0.598235	0.681535
Allowing indoor seating at bars	0.599256	0.526677	0.661043	0.570601	0.575885	0.577838	0.579373	0.512354	0.526789
Requiring people to wear masks in indoor public spaces	0.825963	0.838763	0.801603	0.767413	0.785452	0.781166	0.803954	0.750221	0.793984
Requiring workers to wear mask	0.820653	0.860812	0.826314	0.728983	0.805709	0.815567	0.813496	0.80188	0.812015
Requiring non-essential businesses to close in-person operations	0.382049	0.448711	0.39239	0.366013	0.384451	0.290395	0.313622	0.415047	0.404897
Prohibiting large indoor social gatherings	0.660076	0.707398	0.578948	0.616923	0.662371	0.60705	0.615707	0.711203	0.636577
Consumer behavior: percent likely (4 or 3 on 1-4 scale)
Eat at a restaurant	0.661618	0.608302	0.628973	0.56293	0.672378	0.628687	0.612231	0.58313	0.6007
Book a flight for personal travel	0.2991	0.183809	0.276955	0.273301	0.328065	0.275933	0.284573	0.2526	0.279779
Book a flight for business travel	0.218636	0.175652	0.204402	0.176734	0.174104	0.151668	0.201002	0.165014	0.173552
Book a hotel room or vacation rental	0.351079	0.274928	0.326837	0.325604	0.367129	0.331628	0.329685	0.271857	0.352682
Beliefs
Believe the coronavirus is under control in your state	0.312328	0.350225	0.362957	0.408552	0.295653	0.350696	0.37086	0.33171	0.299065
Confidence in safety from COVID (4 on 1-4 scale)	0.280397	0.265912	0.32832	0.322017	0.299057	0.268563	0.200365	0.280127	0.264234
Agree to be vaccinated in Spring 2021 with COVID vaccine	0.511659	0.476348	0.47282	0.501862	0.406769	0.452923	0.488345	0.489474	0.499419
Note: Table reports means using sample weight for each of the nine experimental groups. Group 4 is used as reference in analysis. Sample size is approximately 554 to 557 observations per experimental group. Standard error is approximately 2% for each cell.

## Sheet: SI. T3
Data S3. Regress experimental condition on all outcomes, controlling for full set of demographic variables
	(1)	(2)	(3)	(4)	(5)	(6)	(7)	(8)	(9)	(10)	(11)	(12)	(13)	(14)	(15)
	Support in-person schools	Support In-person school college	Support Indoor dining at restaurants	Support Indoor seating at bars	Support requiring masks in indoor public spaces	Support requiring that workers wear masks with others	Support closing non-essential business temp close in-person	Support prohibiting large indoor gatherings	Behavior-Likely to eat out	Behavior-Likely to book personal flight	Behavior-Likely to book business flight	Behavior-Likely to book hotel	Believe COVID is under control in your state	Very confident can protect oneself	Agree to effective COVID vaccine in Spring
Experiment-Show AAP recommendation	0.154***	0.119***	0.068**	0.071**	-0.020	-0.003	-0.085***	0.020	0.116***	0.065***	0.043**	0.049*	0.003	0.012	-0.050*
	(0.030)	(0.030)	(0.030)	(0.029)	(0.021)	(0.021)	(0.030)	(0.026)	(0.029)	(0.024)	(0.020)	(0.025)	(0.025)	(0.025)	(0.028)
Experiment-Explain low deaths among children	0.089***	0.076**	0.028	0.015	-0.010	0.022	-0.009	0.065**	0.048*	0.015	0.020	-0.003	0.007	-0.018	-0.010
	(0.030)	(0.030)	(0.030)	(0.029)	(0.022)	(0.021)	(0.030)	(0.026)	(0.029)	(0.024)	(0.020)	(0.026)	(0.025)	(0.025)	(0.028)
Experiment-Explain trend in deaths	0.049*	0.067**	0.065**	0.078***	-0.012	0.036*	-0.027	0.034	0.064**	0.049**	0.040**	0.039	-0.030	-0.015	-0.020
	(0.030)	(0.030)	(0.030)	(0.029)	(0.022)	(0.021)	(0.030)	(0.026)	(0.029)	(0.024)	(0.020)	(0.026)	(0.025)	(0.025)	(0.028)
Experiment-Schools are safe	0.133***	0.085***	0.031	0.041	-0.006	0.021	-0.021	0.054**	0.107***	0.084***	0.042**	0.051**	-0.057**	-0.021	-0.016
	(0.030)	(0.031)	(0.030)	(0.030)	(0.022)	(0.021)	(0.030)	(0.026)	(0.030)	(0.024)	(0.021)	(0.026)	(0.026)	(0.025)	(0.029)
Experiment-Case showing masks prevent infections at salon	0.083***	0.059*	0.063**	0.050*	-0.031	0.012	-0.036	0.032	0.036	0.051**	0.040*	0.017	0.002	-0.013	-0.058**
	(0.030)	(0.031)	(0.030)	(0.030)	(0.022)	(0.021)	(0.030)	(0.026)	(0.030)	(0.024)	(0.021)	(0.026)	(0.026)	(0.025)	(0.029)
Experiment-Case showing flights are safe	0.086***	0.073**	0.059**	0.039	-0.019	0.029	-0.034	0.049*	0.066**	0.081***	0.043**	0.065**	-0.012	-0.042*	-0.010
	(0.030)	(0.030)	(0.030)	(0.029)	(0.022)	(0.021)	(0.030)	(0.026)	(0.029)	(0.024)	(0.021)	(0.026)	(0.025)	(0.025)	(0.029)
Experiment-Hospitalizations are rising	0.050*	0.033	0.024	0.041	-0.008	0.024	0.025	0.086***	0.061**	0.061**	0.044**	0.035	-0.032	0.007	-0.008
	(0.029)	(0.030)	(0.029)	(0.029)	(0.021)	(0.020)	(0.029)	(0.026)	(0.029)	(0.024)	(0.020)	(0.025)	(0.025)	(0.025)	(0.028)
Experiment-Current unemployment rate	0.096***	0.075**	0.078***	0.028	-0.009	0.021	-0.024	0.021	0.088***	0.074***	0.067***	0.080***	0.013	0.034	0.018
	(0.030)	(0.030)	(0.030)	(0.029)	(0.022)	(0.021)	(0.030)	(0.026)	(0.029)	(0.024)	(0.020)	(0.026)	(0.025)	(0.025)	(0.028)
Annual flights for work in 2019	0.005***	0.004**	0.005***	0.006***	-0.002**	0.001	0.005***	-0.001	0.004**	0.007***	0.010***	0.005***	0.009***	0.003**	0.004***
	(0.002)	(0.002)	(0.002)	(0.002)	(0.001)	(0.001)	(0.002)	(0.001)	(0.002)	(0.001)	(0.001)	(0.001)	(0.001)	(0.001)	(0.002)
Annual flights for pleasure in 2019	0.002	-0.000	0.003	0.003	-0.000	-0.005***	-0.000	-0.001	0.006***	0.012***	0.004***	0.009***	0.005***	0.002	0.003
	(0.002)	(0.002)	(0.002)	(0.002)	(0.001)	(0.001)	(0.002)	(0.002)	(0.002)	(0.002)	(0.001)	(0.002)	(0.002)	(0.002)	(0.002)
Numeracy--number correct on 3-item test	-0.043***	-0.044***	-0.032***	-0.037***	0.028***	0.025***	-0.015	0.023**	-0.045***	-0.051***	-0.070***	-0.059***	-0.054***	-0.049***	0.039***
	(0.010)	(0.010)	(0.010)	(0.010)	(0.007)	(0.007)	(0.010)	(0.009)	(0.010)	(0.008)	(0.007)	(0.009)	(0.009)	(0.009)	(0.010)
Currently invested in stock market	0.053***	0.020	0.025	0.021	0.047***	0.047***	0.007	0.047***	0.039**	0.056***	0.060***	0.078***	0.058***	0.001	0.090***
	(0.017)	(0.017)	(0.017)	(0.016)	(0.012)	(0.012)	(0.017)	(0.015)	(0.016)	(0.013)	(0.011)	(0.014)	(0.014)	(0.014)	(0.016)
Employed	0.036**	0.036**	0.043***	0.067***	-0.015	-0.023*	-0.025	-0.045***	0.082***	0.057***	0.066***	0.061***	0.028**	0.021	-0.006
	(0.017)	(0.017)	(0.017)	(0.016)	(0.012)	(0.012)	(0.017)	(0.015)	(0.016)	(0.013)	(0.011)	(0.014)	(0.014)	(0.014)	(0.016)
Homeowner	0.005	0.008	0.006	0.000	-0.008	-0.018	-0.017	-0.015	0.030*	0.029**	0.026**	0.016	0.014	0.016	0.026
	(0.017)	(0.017)	(0.017)	(0.017)	(0.012)	(0.012)	(0.017)	(0.015)	(0.017)	(0.014)	(0.012)	(0.015)	(0.014)	(0.014)	(0.016)
Household income (1-10 categories)	0.006	0.008*	-0.005	-0.006	-0.000	0.002	-0.006	0.011***	-0.004	-0.002	-0.003	-0.003	-0.008**	-0.010***	-0.002
	(0.004)	(0.004)	(0.004)	(0.004)	(0.003)	(0.003)	(0.004)	(0.003)	(0.004)	(0.003)	(0.003)	(0.003)	(0.003)	(0.003)	(0.004)
Pre-COVID household budget-Indebtedness (5) vs savings (1)	-0.023***	-0.018**	-0.027***	-0.016**	-0.019***	-0.015***	-0.003	-0.002	-0.022***	-0.027***	-0.025***	-0.026***	-0.031***	-0.062***	-0.040***
	(0.008)	(0.008)	(0.008)	(0.008)	(0.006)	(0.006)	(0.008)	(0.007)	(0.008)	(0.007)	(0.006)	(0.007)	(0.007)	(0.007)	(0.008)
Democrat	-0.020	-0.037**	-0.104***	-0.084***	0.057***	0.053***	0.133***	0.086***	-0.062***	-0.002	-0.002	-0.006	-0.036**	0.002	0.182***
	(0.017)	(0.018)	(0.017)	(0.017)	(0.013)	(0.012)	(0.017)	(0.015)	(0.017)	(0.014)	(0.012)	(0.015)	(0.015)	(0.015)	(0.017)
Republican	0.149***	0.164***	0.228***	0.199***	-0.050***	-0.057***	-0.099***	-0.110***	0.212***	0.083***	0.045***	0.106***	0.139***	0.098***	-0.020
	(0.018)	(0.019)	(0.018)	(0.018)	(0.013)	(0.013)	(0.018)	(0.016)	(0.018)	(0.015)	(0.013)	(0.016)	(0.016)	(0.016)	(0.018)
Less than high school	-0.048	-0.014	-0.036	0.027	-0.021	-0.007	0.091**	0.054	0.044	0.039	0.075***	0.060*	0.019	-0.064*	-0.074*
	(0.042)	(0.043)	(0.042)	(0.041)	(0.030)	(0.029)	(0.042)	(0.037)	(0.041)	(0.034)	(0.029)	(0.036)	(0.036)	(0.035)	(0.040)
Some college without degree	-0.026	-0.033	0.014	0.043**	-0.007	-0.008	-0.011	-0.005	0.017	0.029*	0.002	0.002	-0.001	-0.007	0.034*
	(0.021)	(0.022)	(0.021)	(0.021)	(0.015)	(0.015)	(0.021)	(0.019)	(0.021)	(0.017)	(0.015)	(0.018)	(0.018)	(0.018)	(0.020)
Industry certification or certificate	0.021	0.029	0.057	0.087**	-0.053*	-0.041	-0.016	0.041	0.100***	0.038	0.052**	0.054*	0.003	-0.020	0.005
	(0.037)	(0.038)	(0.037)	(0.037)	(0.027)	(0.026)	(0.037)	(0.033)	(0.037)	(0.030)	(0.026)	(0.032)	(0.032)	(0.032)	(0.036)
Associates degree	-0.023	-0.041	0.018	0.014	-0.032*	-0.024	-0.041	0.008	-0.012	0.022	-0.014	0.019	-0.012	-0.054**	0.030
	(0.026)	(0.026)	(0.026)	(0.025)	(0.019)	(0.018)	(0.026)	(0.022)	(0.025)	(0.021)	(0.018)	(0.022)	(0.022)	(0.022)	(0.024)
Bachelor's degree	-0.006	-0.026	-0.033	-0.026	0.008	0.010	0.010	0.016	-0.019	0.024	0.003	0.003	-0.011	-0.030	0.099***
	(0.022)	(0.022)	(0.022)	(0.021)	(0.016)	(0.015)	(0.022)	(0.019)	(0.021)	(0.018)	(0.015)	(0.019)	(0.018)	(0.018)	(0.021)
Graduate degree	-0.017	-0.040	-0.042	-0.035	0.006	-0.000	0.065**	0.038	-0.048*	0.061***	0.032*	0.003	0.006	-0.007	0.127***
	(0.027)	(0.028)	(0.027)	(0.027)	(0.020)	(0.019)	(0.027)	(0.024)	(0.027)	(0.022)	(0.019)	(0.023)	(0.023)	(0.023)	(0.026)
Black	-0.046*	-0.029	-0.064***	-0.045*	0.041**	0.045***	0.087***	-0.017	-0.022	0.024	0.027*	0.076***	-0.016	0.110***	-0.149***
	(0.024)	(0.024)	(0.024)	(0.023)	(0.017)	(0.017)	(0.024)	(0.021)	(0.024)	(0.019)	(0.016)	(0.021)	(0.020)	(0.020)	(0.023)
Hispanic	0.036*	0.015	-0.053**	-0.029	0.005	-0.011	0.007	-0.006	-0.023	0.044***	0.054***	0.058***	0.072***	-0.013	0.005
	(0.021)	(0.022)	(0.021)	(0.021)	(0.015)	(0.015)	(0.021)	(0.019)	(0.021)	(0.017)	(0.015)	(0.018)	(0.018)	(0.018)	(0.020)
Asian	-0.043	-0.040	-0.092***	-0.112***	0.013	0.046**	0.177***	0.054**	-0.128***	-0.010	-0.032	-0.021	0.020	-0.072***	0.005
	(0.031)	(0.032)	(0.031)	(0.030)	(0.022)	(0.021)	(0.031)	(0.027)	(0.031)	(0.025)	(0.021)	(0.027)	(0.026)	(0.026)	(0.030)
Other race	0.041	0.047	0.018	-0.038	-0.014	-0.007	0.021	-0.045	0.029	0.093**	-0.001	0.006	0.019	0.148***	-0.140***
	(0.048)	(0.049)	(0.048)	(0.048)	(0.035)	(0.034)	(0.048)	(0.042)	(0.048)	(0.039)	(0.033)	(0.042)	(0.042)	(0.041)	(0.046)
Age 18-29	-0.020	0.009	0.076***	0.140***	-0.085***	-0.134***	0.156***	-0.059**	0.209***	0.233***	0.271***	0.218***	0.200***	0.075***	-0.090***
	(0.027)	(0.027)	(0.027)	(0.026)	(0.019)	(0.019)	(0.027)	(0.023)	(0.026)	(0.022)	(0.018)	(0.023)	(0.023)	(0.022)	(0.026)
Age 30-49	-0.061***	-0.016	0.016	0.098***	-0.065***	-0.086***	0.148***	-0.036*	0.091***	0.169***	0.195***	0.184***	0.131***	0.108***	-0.160***
	(0.023)	(0.023)	(0.023)	(0.022)	(0.017)	(0.016)	(0.023)	(0.020)	(0.023)	(0.019)	(0.016)	(0.020)	(0.019)	(0.019)	(0.022)
Age 50-64	-0.065***	-0.053**	-0.032	0.009	-0.043***	-0.045***	0.042*	-0.045**	-0.002	0.061***	0.040***	0.046**	0.030	0.022	-0.138***
	(0.022)	(0.022)	(0.022)	(0.021)	(0.016)	(0.015)	(0.022)	(0.019)	(0.022)	(0.018)	(0.015)	(0.019)	(0.019)	(0.018)	(0.021)
Male	0.044***	0.029*	0.041***	0.051***	-0.034***	-0.050***	-0.011	-0.050***	0.053***	0.068***	0.079***	0.085***	0.051***	0.048***	0.142***
	(0.015)	(0.015)	(0.015)	(0.015)	(0.011)	(0.010)	(0.015)	(0.013)	(0.015)	(0.012)	(0.010)	(0.013)	(0.013)	(0.013)	(0.014)
I have a high-risk medical condition	0.059***	0.028	0.016	0.004	0.035***	-0.009	0.119***	0.065***	0.019	0.039***	0.071***	0.051***	0.041***	0.016	0.112***
	(0.017)	(0.018)	(0.017)	(0.017)	(0.013)	(0.012)	(0.017)	(0.015)	(0.017)	(0.014)	(0.012)	(0.015)	(0.015)	(0.015)	(0.017)
Family member has a high-risk medical condition	0.053***	0.025	-0.009	-0.029	0.055***	0.027*	0.073***	0.051***	-0.033*	-0.011	0.012	0.007	-0.010	-0.037**	0.063***
	(0.020)	(0.020)	(0.020)	(0.019)	(0.014)	(0.014)	(0.020)	(0.017)	(0.020)	(0.016)	(0.014)	(0.017)	(0.017)	(0.017)	(0.019)
I and family member have a high-risk medical condition	-0.032	-0.081***	-0.071***	-0.069***	0.067***	0.051***	0.146***	0.073***	-0.056**	-0.026	0.041**	-0.020	-0.011	-0.058***	0.101***
	(0.026)	(0.026)	(0.026)	(0.025)	(0.019)	(0.018)	(0.026)	(0.022)	(0.025)	(0.021)	(0.018)	(0.022)	(0.022)	(0.022)	(0.025)
Constant	0.481***	0.464***	0.465***	0.293***	0.923***	0.946***	0.410***	0.690***	0.266***	-0.054	-0.089***	0.001	0.157***	0.311***	0.469***
	(0.042)	(0.043)	(0.042)	(0.042)	(0.031)	(0.029)	(0.042)	(0.037)	(0.042)	(0.034)	(0.029)	(0.037)	(0.036)	(0.036)	(0.041)
Observations	4,593	4,593	4,593	4,593	4,593	4,593	4,593	4,593	4,595	4,595	4,595	4,595	4,580	4,587	4,587
Adjusted R-squared	0.066	0.054	0.106	0.101	0.042	0.056	0.104	0.060	0.118	0.156	0.214	0.139	0.119	0.076	0.177
Robust standard errors in parentheses, *** p<0.01, ** p<0.05, * p<0.1

## Sheet: SI. T4
Data S4. Regress experimental condition on all outcomes with party interactions, controlling for full set of demographic variables. Sample restricted to Republicans and Democrats
	(1)	(2)	(3)	(4)	(5)	(6)	(7)	(8)	(9)	(10)	(11)	(12)	(13)	(14)	(15)
	Support in-person schools	Support In-person school college	Support Indoor dining at restaurants	Support Indoor seating at bars	Support requiring masks in indoor public spaces	Support requiring that workers wear masks with others	Support closing non-essential business temp close in-person	Support prohibiting large indoor gatherings	Behavior-Likely to eat out	Behavior-Likely to book personal flight	Behavior-Likely to book business flight	Behavior-Likely to book hotel	Believe COVID is under control in your state	Very confident can protect oneself	Agree to effective COVID vaccine in Spring
Experiment-Show AAP recommendation	0.118**	0.094*	0.055	0.005	0.040	0.091**	0.040	0.041	0.116**	0.055	0.070*	0.062	-0.111**	-0.069	-0.044
	(0.053)	(0.054)	(0.052)	(0.052)	(0.038)	(0.037)	(0.053)	(0.047)	(0.053)	(0.044)	(0.037)	(0.047)	(0.046)	(0.046)	(0.051)
Experiment-Explain low deaths among children	0.167***	0.125**	0.025	-0.068	0.058	0.139***	0.123**	0.085*	0.071	-0.041	0.052	0.005	-0.048	-0.058	-0.007
	(0.052)	(0.053)	(0.051)	(0.051)	(0.037)	(0.036)	(0.052)	(0.046)	(0.052)	(0.043)	(0.036)	(0.046)	(0.045)	(0.045)	(0.050)
Experiment-Explain trend in deaths	0.083	0.061	0.030	0.047	0.037	0.117***	0.050	0.004	0.066	0.040	0.057	0.031	-0.063	-0.040	-0.027
	(0.053)	(0.054)	(0.053)	(0.052)	(0.038)	(0.037)	(0.053)	(0.047)	(0.053)	(0.044)	(0.037)	(0.047)	(0.046)	(0.046)	(0.051)
Experiment-Schools are safe	0.092*	0.078	-0.014	-0.018	0.029	0.095***	0.065	0.066	0.133***	0.100**	0.040	0.098**	-0.113**	-0.034	-0.083*
	(0.051)	(0.052)	(0.051)	(0.050)	(0.037)	(0.036)	(0.051)	(0.045)	(0.051)	(0.042)	(0.036)	(0.045)	(0.044)	(0.044)	(0.050)
Experiment-Case showing masks prevent infections at salon	0.061	0.063	0.051	-0.017	-0.005	0.093**	-0.011	-0.024	0.064	0.014	0.016	0.041	-0.057	-0.076	-0.075
	(0.053)	(0.054)	(0.053)	(0.053)	(0.039)	(0.037)	(0.054)	(0.047)	(0.053)	(0.044)	(0.038)	(0.047)	(0.046)	(0.046)	(0.052)
Experiment-Case showing flights are safe	0.098*	0.107**	0.018	-0.017	0.014	0.085**	-0.037	-0.002	0.077	0.049	0.061	0.048	-0.032	-0.140***	-0.014
	(0.054)	(0.055)	(0.053)	(0.053)	(0.039)	(0.037)	(0.054)	(0.047)	(0.054)	(0.044)	(0.038)	(0.048)	(0.046)	(0.047)	(0.052)
Experiment-Hospitalizations are rising	0.005	-0.009	-0.032	-0.051	-0.058	0.051	0.068	0.091**	0.098*	0.047	0.050	0.031	-0.059	-0.042	-0.002
	(0.052)	(0.053)	(0.051)	(0.051)	(0.038)	(0.036)	(0.052)	(0.046)	(0.052)	(0.043)	(0.036)	(0.046)	(0.045)	(0.045)	(0.050)
Experiment-Current unemployment rate	0.021	0.045	0.023	-0.050	0.013	0.085**	0.075	0.019	0.078	0.067	0.072**	0.101**	-0.073	-0.035	-0.008
	(0.052)	(0.053)	(0.051)	(0.051)	(0.037)	(0.036)	(0.052)	(0.045)	(0.052)	(0.043)	(0.036)	(0.046)	(0.045)	(0.045)	(0.050)
Annual flights for work in 2019	0.004**	0.003*	0.006***	0.006***	-0.003**	0.001	0.005***	-0.001	0.005***	0.008***	0.011***	0.007***	0.009***	0.004**	0.006***
	(0.002)	(0.002)	(0.002)	(0.002)	(0.001)	(0.001)	(0.002)	(0.002)	(0.002)	(0.001)	(0.001)	(0.002)	(0.002)	(0.002)	(0.002)
Annual flights for pleasure in 2019	0.002	-0.001	0.000	0.003	0.002	-0.002	0.000	0.000	0.004*	0.010***	0.002	0.006***	0.004**	0.001	0.002
	(0.002)	(0.002)	(0.002)	(0.002)	(0.002)	(0.002)	(0.002)	(0.002)	(0.002)	(0.002)	(0.002)	(0.002)	(0.002)	(0.002)	(0.002)
Numeracy--number correct on 3-item test	-0.051***	-0.059***	-0.041***	-0.041***	0.018**	0.015*	-0.014	0.015	-0.043***	-0.053***	-0.074***	-0.052***	-0.058***	-0.050***	0.039***
	(0.012)	(0.012)	(0.012)	(0.012)	(0.009)	(0.008)	(0.012)	(0.010)	(0.012)	(0.010)	(0.008)	(0.010)	(0.010)	(0.010)	(0.011)
Currently invested in stock market	0.049**	0.037*	0.034*	0.041**	0.038***	0.041***	-0.021	0.038**	0.051***	0.070***	0.083***	0.103***	0.068***	0.017	0.077***
	(0.019)	(0.020)	(0.019)	(0.019)	(0.014)	(0.013)	(0.019)	(0.017)	(0.019)	(0.016)	(0.014)	(0.017)	(0.017)	(0.017)	(0.019)
Employed	0.053***	0.068***	0.056***	0.077***	-0.011	-0.017	-0.029	-0.036**	0.073***	0.058***	0.060***	0.062***	0.028	0.016	-0.011
	(0.020)	(0.020)	(0.020)	(0.020)	(0.014)	(0.014)	(0.020)	(0.018)	(0.020)	(0.016)	(0.014)	(0.018)	(0.017)	(0.017)	(0.019)
Homeowner	-0.010	-0.014	0.012	-0.018	-0.000	-0.018	-0.017	-0.019	0.014	0.017	0.013	-0.011	0.011	0.015	0.021
	(0.020)	(0.020)	(0.020)	(0.020)	(0.014)	(0.014)	(0.020)	(0.018)	(0.020)	(0.016)	(0.014)	(0.018)	(0.017)	(0.017)	(0.019)
Household income (1-10 categories)	0.007	0.011**	-0.002	-0.003	0.001	0.004	-0.001	0.013***	-0.002	0.002	0.001	-0.001	-0.007*	-0.006	0.001
	(0.005)	(0.005)	(0.005)	(0.005)	(0.003)	(0.003)	(0.005)	(0.004)	(0.005)	(0.004)	(0.003)	(0.004)	(0.004)	(0.004)	(0.004)
Pre-COVID household budget-Indebtedness (5) vs savings (1)	-0.022**	-0.022**	-0.024**	-0.014	-0.010	-0.013*	0.001	0.002	-0.019**	-0.027***	-0.021***	-0.027***	-0.033***	-0.063***	-0.048***
	(0.010)	(0.010)	(0.010)	(0.009)	(0.007)	(0.007)	(0.010)	(0.008)	(0.010)	(0.008)	(0.007)	(0.009)	(0.008)	(0.008)	(0.009)
Democrat									-0.249***	-0.096**	-0.015	-0.087**	-0.249***	-0.170***	-
									(0.050)	(0.041)	(0.035)	(0.044)	(0.043)	(0.043)
Republican	0.200***	0.210***	0.393***	0.380***	-0.131***	-0.214***	-0.303***	-0.194***							-0.161***
	(0.050)	(0.051)	(0.050)	(0.049)	(0.036)	(0.035)	(0.050)	(0.044)							(0.048)
Less than high school	0.023	0.125**	0.027	0.055	0.052	0.015	0.169***	0.063	0.035	0.076	0.082**	0.121**	0.007	-0.058	-0.104*
	(0.056)	(0.057)	(0.056)	(0.055)	(0.041)	(0.039)	(0.056)	(0.050)	(0.056)	(0.046)	(0.040)	(0.050)	(0.049)	(0.049)	(0.055)
Some college without degree	-0.024	-0.044*	-0.009	0.024	0.003	-0.002	0.006	0.005	0.002	0.031	0.011	0.002	-0.020	-0.013	0.017
	(0.024)	(0.025)	(0.024)	(0.024)	(0.018)	(0.017)	(0.025)	(0.022)	(0.024)	(0.020)	(0.017)	(0.022)	(0.021)	(0.021)	(0.024)
Industry certification or certificate	0.007	-0.021	0.036	0.098**	-0.059*	-0.065**	-0.009	0.071*	0.069	0.018	0.044	0.031	-0.017	0.007	0.002
	(0.043)	(0.044)	(0.043)	(0.042)	(0.031)	(0.030)	(0.043)	(0.038)	(0.043)	(0.036)	(0.030)	(0.038)	(0.037)	(0.038)	(0.042)
Associates degree	-0.019	-0.056*	-0.017	0.007	-0.018	-0.022	-0.041	0.016	-0.039	0.023	-0.010	0.013	-0.006	-0.076***	0.019
	(0.030)	(0.030)	(0.030)	(0.029)	(0.022)	(0.021)	(0.030)	(0.026)	(0.030)	(0.024)	(0.021)	(0.026)	(0.026)	(0.026)	(0.029)
Bachelor's degree	0.006	-0.029	-0.055**	-0.028	0.020	0.013	0.026	0.033	-0.049**	0.021	0.001	-0.020	-0.036*	-0.051**	0.075***
	(0.025)	(0.025)	(0.025)	(0.025)	(0.018)	(0.017)	(0.025)	(0.022)	(0.025)	(0.021)	(0.017)	(0.022)	(0.022)	(0.022)	(0.024)
Graduate degree	-0.026	-0.051	-0.053*	-0.033	0.005	-0.012	0.067**	0.023	-0.048	0.065**	0.031	-0.003	0.024	-0.013	0.064**
	(0.032)	(0.032)	(0.031)	(0.031)	(0.023)	(0.022)	(0.032)	(0.028)	(0.032)	(0.026)	(0.022)	(0.028)	(0.027)	(0.028)	(0.031)
Black	-0.008	0.008	-0.022	-0.007	0.045**	0.037*	0.057**	-0.064***	-0.004	0.041*	0.018	0.086***	0.002	0.129***	-0.160***
	(0.028)	(0.028)	(0.028)	(0.027)	(0.020)	(0.019)	(0.028)	(0.024)	(0.028)	(0.023)	(0.019)	(0.025)	(0.024)	(0.024)	(0.027)
Hispanic	0.053**	0.027	-0.047*	-0.007	-0.002	-0.008	0.016	-0.025	-0.022	0.046**	0.041**	0.068***	0.059***	-0.018	-0.009
	(0.024)	(0.025)	(0.024)	(0.024)	(0.018)	(0.017)	(0.024)	(0.021)	(0.024)	(0.020)	(0.017)	(0.021)	(0.021)	(0.021)	(0.023)
Asian	0.005	-0.013	-0.030	-0.095**	-0.007	0.052**	0.179***	0.025	-0.085**	-0.016	-0.025	0.003	0.012	-0.097***	0.018
	(0.038)	(0.038)	(0.038)	(0.037)	(0.027)	(0.026)	(0.038)	(0.033)	(0.038)	(0.031)	(0.027)	(0.034)	(0.033)	(0.033)	(0.037)
Other race	0.143**	0.204***	0.069	0.040	-0.008	-0.016	0.099	-0.049	-0.006	0.129**	-0.039	0.012	0.101*	0.233***	-0.026
	(0.061)	(0.062)	(0.061)	(0.060)	(0.044)	(0.043)	(0.061)	(0.054)	(0.061)	(0.051)	(0.043)	(0.054)	(0.055)	(0.053)	(0.059)
Age 18-29	-0.043	-0.035	0.086***	0.137***	-0.090***	-0.162***	0.166***	-0.084***	0.215***	0.263***	0.288***	0.244***	0.263***	0.108***	-0.065**
	(0.031)	(0.032)	(0.031)	(0.031)	(0.023)	(0.022)	(0.031)	(0.027)	(0.031)	(0.026)	(0.022)	(0.027)	(0.027)	(0.027)	(0.030)
Age 30-49	-0.065**	-0.044	0.025	0.102***	-0.081***	-0.108***	0.151***	-0.065***	0.104***	0.195***	0.228***	0.201***	0.158***	0.141***	-0.144***
	(0.026)	(0.027)	(0.026)	(0.026)	(0.019)	(0.018)	(0.027)	(0.023)	(0.026)	(0.022)	(0.019)	(0.023)	(0.023)	(0.023)	(0.026)
Age 50-64	-0.095***	-0.093***	-0.039	-0.008	-0.056***	-0.056***	0.036	-0.070***	-0.008	0.064***	0.040**	0.056**	0.046**	0.032	-0.140***
	(0.025)	(0.025)	(0.025)	(0.025)	(0.018)	(0.017)	(0.025)	(0.022)	(0.025)	(0.021)	(0.017)	(0.022)	(0.022)	(0.022)	(0.024)
Male	0.045***	0.029*	0.036**	0.045***	-0.006	-0.032***	0.008	-0.042***	0.047***	0.071***	0.071***	0.086***	0.047***	0.040***	0.159***
	(0.017)	(0.018)	(0.017)	(0.017)	(0.013)	(0.012)	(0.017)	(0.015)	(0.017)	(0.014)	(0.012)	(0.015)	(0.015)	(0.015)	(0.017)
I have a high-risk medical condition	0.071***	0.046**	0.020	0.004	0.039***	-0.016	0.115***	0.061***	0.028	0.046***	0.079***	0.051***	0.045**	0.024	0.128***
	(0.020)	(0.020)	(0.020)	(0.020)	(0.015)	(0.014)	(0.020)	(0.018)	(0.020)	(0.017)	(0.014)	(0.018)	(0.017)	(0.017)	(0.019)
Family member has a high-risk medical condition	0.045*	0.033	-0.015	-0.038*	0.056***	0.018	0.073***	0.061***	-0.040*	-0.045**	-0.009	0.008	-0.043**	-0.061***	0.062***
	(0.023)	(0.024)	(0.023)	(0.023)	(0.017)	(0.016)	(0.023)	(0.020)	(0.023)	(0.019)	(0.016)	(0.021)	(0.020)	(0.020)	(0.022)
I and family member have a high-risk medical condition	-0.032	-0.078**	-0.100***	-0.076***	0.056***	0.039*	0.142***	0.063**	-0.058*	-0.053**	0.038*	-0.024	-0.030	-0.079***	0.098***
	(0.030)	(0.030)	(0.030)	(0.029)	(0.022)	(0.021)	(0.030)	(0.026)	(0.030)	(0.025)	(0.021)	(0.027)	(0.026)	(0.026)	(0.029)
Democrat X Experiment-Show AAP recommendation	0.056	0.015	0.047	0.096	-0.035	-0.123**	-0.135*	-0.027	-0.029	0.006	-0.043	-0.033	0.144**	0.130**	0.032
	(0.070)	(0.071)	(0.069)	(0.069)	(0.051)	(0.048)	(0.070)	(0.061)	(0.069)	(0.057)	(0.049)	(0.062)	(0.060)	(0.060)	(0.067)
Democrat X Experiment-Explain low deaths among children	-0.142**	-0.104	0.035	0.145**	-0.068	-0.152***	-0.167**	-0.012	-0.072	0.067	-0.066	-0.044	0.092	0.049	0.031
	(0.069)	(0.070)	(0.068)	(0.068)	(0.050)	(0.048)	(0.069)	(0.061)	(0.069)	(0.057)	(0.048)	(0.061)	(0.060)	(0.060)	(0.067)
Democrat X Experiment-Explain trend in deaths	-0.028	0.028	0.077	0.059	-0.072	-0.121**	-0.056	0.047	-0.010	0.004	-0.042	-0.004	0.046	0.025	0.035
	(0.070)	(0.071)	(0.069)	(0.069)	(0.051)	(0.048)	(0.070)	(0.061)	(0.070)	(0.058)	(0.049)	(0.062)	(0.060)	(0.061)	(0.068)
Democrat X Experiment-Schools are safe	0.055	0.025	0.076	0.062	-0.002	-0.121**	-0.066	-0.005	0.008	-0.026	-0.014	-0.062	0.066	0.021	0.088
	(0.070)	(0.071)	(0.069)	(0.069)	(0.051)	(0.049)	(0.070)	(0.062)	(0.070)	(0.058)	(0.049)	(0.062)	(0.061)	(0.061)	(0.068)
Democrat X Experiment-Case showing masks prevent infections at salon	-0.004	-0.067	-0.022	0.051	-0.024	-0.148***	0.001	0.087	-0.100	0.015	-0.005	-0.060	0.079	0.123**	0.048
	(0.071)	(0.073)	(0.071)	(0.071)	(0.052)	(0.050)	(0.072)	(0.063)	(0.071)	(0.059)	(0.050)	(0.063)	(0.062)	(0.062)	(0.069)
Democrat X Experiment-Case showing flights are safe	0.023	-0.023	0.046	0.086	-0.030	-0.091*	0.044	0.071	-0.048	-0.001	-0.037	-0.023	0.028	0.124**	0.066
	(0.071)	(0.072)	(0.071)	(0.070)	(0.052)	(0.049)	(0.071)	(0.063)	(0.071)	(0.059)	(0.050)	(0.063)	(0.062)	(0.062)	(0.069)
Democrat X Experiment-Hospitalizations are rising	0.087	0.076	0.119*	0.149**	0.076	-0.028	-0.077	-0.041	-0.015	0.039	-0.045	0.003	0.017	0.055	0.014
	(0.070)	(0.071)	(0.070)	(0.069)	(0.051)	(0.049)	(0.070)	(0.062)	(0.070)	(0.058)	(0.049)	(0.062)	(0.061)	(0.061)	(0.068)
Democrat X Experiment-Current unemployment rate	0.132*	0.048	0.090	0.114*	-0.024	-0.098**	-0.117*	0.009	-0.020	-0.047	-0.039	-0.049	0.118**	0.125**	0.068
	(0.069)	(0.071)	(0.069)	(0.068)	(0.050)	(0.048)	(0.069)	(0.061)	(0.069)	(0.057)	(0.049)	(0.061)	(0.060)	(0.060)	(0.067)
Constant	0.437***	0.432***	0.307***	0.159***	0.940***	1.032***	0.512***	0.783***	0.470***	0.022	-0.083**	0.084*	0.341***	0.435***	0.632***
	(0.053)	(0.055)	(0.053)	(0.053)	(0.039)	(0.037)	(0.054)	(0.047)	(0.056)	(0.047)	(0.040)	(0.050)	(0.049)	(0.049)	(0.052)
Observations	3,286	3,286	3,286	3,286	3,286	3,286	3,286	3,286	3,287	3,287	3,287	3,287	3,279	3,279	3,279
Adjusted R-squared	0.078	0.079	0.144	0.135	0.048	0.066	0.126	0.077	0.136	0.184	0.239	0.155	0.150	0.095	0.165
Robust standard errors in parentheses, *** p<0.01, ** p<0.05, * p<0.1

## Sheet: SI. T5
Data S5. Regress experimental condition on all outcomes with media diet interactions, controlling for full set of demographic variables. Sample restricted to those with left-learning or right-leaning diet
	(1)	(2)	(3)	(4)	(5)	(6)	(7)	(8)	(9)	(10)	(11)	(12)	(13)	(14)	(15)
	Support in-person schools	Support In-person school college	Support Indoor dining at restaurants	Support Indoor seating at bars	Support requiring masks in indoor public spaces	Support requiring that workers wear masks with others	Support closing non-essential business temp close in-person	Support prohibiting large indoor gatherings	Behavior-Likely to eat out	Behavior-Likely to book personal flight	Behavior-Likely to book business flight	Behavior-Likely to book hotel	Believe COVID is under control in your state	Very confident can protect oneself	Agree to effective COVID vaccine in Spring
Experiment-Show AAP recommendation	0.137*	0.120	0.001	-0.075	0.044	0.045	0.092	0.103*	0.033	0.040	0.005	0.073	-0.126**	-0.058	0.060
	(0.073)	(0.074)	(0.070)	(0.068)	(0.052)	(0.047)	(0.072)	(0.060)	(0.070)	(0.056)	(0.046)	(0.060)	(0.058)	(0.058)	(0.069)
Experiment-Explain low deaths among children	-0.051	-0.093	-0.090	-0.213***	0.086	0.103**	0.156**	0.202***	-0.010	-0.042	-0.116**	0.042	-0.016	-0.066	0.018
	(0.077)	(0.078)	(0.074)	(0.072)	(0.054)	(0.050)	(0.076)	(0.064)	(0.074)	(0.060)	(0.049)	(0.064)	(0.061)	(0.062)	(0.073)
Experiment-Explain trend in deaths	-0.012	-0.014	0.068	-0.066	-0.005	0.069	0.041	0.008	0.133*	0.143**	-0.066	0.133**	-0.041	-0.055	-0.165**
	(0.081)	(0.082)	(0.078)	(0.076)	(0.057)	(0.052)	(0.079)	(0.067)	(0.077)	(0.063)	(0.051)	(0.067)	(0.064)	(0.065)	(0.076)
Experiment-Schools are safe	0.168**	0.073	-0.022	0.052	0.110**	0.140***	0.052	0.110*	0.067	0.053	-0.031	0.052	-0.227***	-0.113*	-0.004
	(0.074)	(0.074)	(0.071)	(0.069)	(0.052)	(0.047)	(0.072)	(0.061)	(0.070)	(0.057)	(0.046)	(0.060)	(0.058)	(0.059)	(0.069)
Experiment-Case showing masks prevent infections at salon	0.041	0.007	0.013	-0.088	-0.021	0.065	0.023	0.047	-0.015	0.062	-0.109**	0.025	-0.151**	0.005	-0.046
	(0.077)	(0.078)	(0.075)	(0.072)	(0.055)	(0.050)	(0.076)	(0.064)	(0.074)	(0.060)	(0.049)	(0.064)	(0.061)	(0.062)	(0.073)
Experiment-Case showing flights are safe	-0.064	-0.069	-0.051	-0.152**	0.015	0.113**	0.036	0.127**	-0.051	0.025	-0.052	0.002	-0.051	-0.133**	0.009
	(0.076)	(0.076)	(0.073)	(0.071)	(0.053)	(0.049)	(0.074)	(0.063)	(0.072)	(0.058)	(0.048)	(0.062)	(0.059)	(0.061)	(0.071)
Experiment-Hospitalizations are rising	0.090	0.086	-0.016	-0.055	-0.030	0.113**	0.151**	0.083	0.069	0.083	-0.013	0.069	-0.113*	-0.093	-0.105
	(0.078)	(0.078)	(0.075)	(0.073)	(0.055)	(0.050)	(0.076)	(0.064)	(0.074)	(0.060)	(0.049)	(0.064)	(0.061)	(0.062)	(0.073)
Experiment-Current unemployment rate	0.021	0.023	-0.026	-0.132*	-0.072	-0.002	0.048	0.027	-0.035	0.084	0.005	0.105	-0.047	-0.032	0.060
	(0.078)	(0.078)	(0.075)	(0.073)	(0.055)	(0.050)	(0.076)	(0.064)	(0.074)	(0.060)	(0.049)	(0.064)	(0.061)	(0.062)	(0.073)
Annual flights for work in 2019	0.006**	0.003	0.002	0.004*	-0.001	0.002	0.008***	0.003*	0.005**	0.006***	0.007***	0.005***	0.008***	0.003*	0.006***
	(0.002)	(0.002)	(0.002)	(0.002)	(0.002)	(0.001)	(0.002)	(0.002)	(0.002)	(0.002)	(0.001)	(0.002)	(0.002)	(0.002)	(0.002)
Annual flights for pleasure in 2019	0.001	0.001	0.003	0.005*	-0.003*	-0.009***	-0.004	-0.004*	0.007***	0.012***	0.005***	0.011***	0.008***	0.003	0.003
	(0.003)	(0.003)	(0.002)	(0.002)	(0.002)	(0.002)	(0.003)	(0.002)	(0.002)	(0.002)	(0.002)	(0.002)	(0.002)	(0.002)	(0.002)
Numeracy--number correct on 3-item test	-0.056***	-0.044***	-0.047***	-0.042***	0.024***	0.023***	0.001	0.027**	-0.040***	-0.044***	-0.058***	-0.048***	-0.052***	-0.044***	0.035***
	(0.013)	(0.013)	(0.013)	(0.012)	(0.009)	(0.009)	(0.013)	(0.011)	(0.013)	(0.010)	(0.008)	(0.011)	(0.010)	(0.011)	(0.013)
Currently invested in stock market	0.047**	0.009	0.037*	0.004	0.056***	0.054***	-0.006	0.057***	0.013	0.031*	0.049***	0.040**	0.026	-0.001	0.101***
	(0.022)	(0.022)	(0.021)	(0.021)	(0.016)	(0.014)	(0.022)	(0.018)	(0.021)	(0.017)	(0.014)	(0.018)	(0.018)	(0.018)	(0.021)
Employed	0.056**	0.041*	0.066***	0.079***	-0.027*	-0.028*	-0.035	-0.047**	0.103***	0.065***	0.065***	0.054***	0.054***	0.033*	-0.007
	(0.023)	(0.023)	(0.022)	(0.021)	(0.016)	(0.014)	(0.022)	(0.019)	(0.022)	(0.017)	(0.014)	(0.019)	(0.018)	(0.018)	(0.021)
Homeowner	-0.035	-0.020	0.017	-0.004	-0.004	-0.018	-0.046**	-0.026	0.020	0.006	-0.007	-0.023	-0.015	-0.002	0.019
	(0.023)	(0.023)	(0.022)	(0.022)	(0.016)	(0.015)	(0.023)	(0.019)	(0.022)	(0.018)	(0.015)	(0.019)	(0.018)	(0.019)	(0.022)
Household income (1-10 categories)	0.010*	0.012**	-0.005	-0.004	-0.001	0.003	-0.001	0.007*	-0.004	-0.002	-0.007**	-0.001	-0.002	-0.005	-0.002
	(0.005)	(0.005)	(0.005)	(0.005)	(0.004)	(0.003)	(0.005)	(0.004)	(0.005)	(0.004)	(0.003)	(0.004)	(0.004)	(0.004)	(0.005)
Pre-COVID household budget-Indebtedness (5) vs savings (1)	-0.023**	-0.021*	-0.024**	-0.018*	-0.005	-0.003	0.005	-0.018**	-0.029***	-0.028***	-0.033***	-0.043***	-0.044***	-0.064***	-0.035***
	(0.011)	(0.011)	(0.010)	(0.010)	(0.008)	(0.007)	(0.011)	(0.009)	(0.010)	(0.008)	(0.007)	(0.009)	(0.009)	(0.009)	(0.010)
Democrat	-0.008	-0.020	-0.066***	-0.060***	0.015	0.032**	0.128***	0.064***	-0.013	0.006	-0.014	0.016	-0.008	-0.000	0.165***
	(0.023)	(0.023)	(0.022)	(0.022)	(0.016)	(0.015)	(0.023)	(0.019)	(0.022)	(0.018)	(0.015)	(0.019)	(0.018)	(0.019)	(0.022)
Republican	0.166***	0.194***	0.257***	0.208***	-0.048**	-0.041**	-0.032	-0.113***	0.213***	0.108***	0.073***	0.133***	0.156***	0.101***	-0.011
	(0.027)	(0.027)	(0.026)	(0.025)	(0.019)	(0.017)	(0.026)	(0.022)	(0.025)	(0.021)	(0.017)	(0.022)	(0.021)	(0.021)	(0.025)
Less than high school	0.089	0.066	0.014	0.113*	-0.035	-0.047	0.124**	0.014	0.151**	0.054	0.105***	0.066	0.114**	-0.011	0.003
	(0.062)	(0.062)	(0.059)	(0.058)	(0.043)	(0.040)	(0.060)	(0.051)	(0.059)	(0.048)	(0.039)	(0.051)	(0.049)	(0.050)	(0.058)
Some college without degree	0.014	0.000	0.029	0.056**	0.024	-0.018	-0.003	0.013	0.050*	0.066***	0.024	0.042*	0.016	-0.005	0.029
	(0.028)	(0.028)	(0.027)	(0.026)	(0.020)	(0.018)	(0.027)	(0.023)	(0.027)	(0.022)	(0.018)	(0.023)	(0.022)	(0.023)	(0.026)
Industry certification or certificate	0.042	0.040	0.041	0.117**	-0.027	-0.033	-0.079	0.018	0.109**	0.056	0.096***	0.071*	0.008	-0.031	0.009
	(0.049)	(0.050)	(0.047)	(0.046)	(0.035)	(0.032)	(0.048)	(0.041)	(0.047)	(0.038)	(0.031)	(0.041)	(0.039)	(0.040)	(0.046)
Associates degree	-0.015	-0.030	0.004	0.000	0.015	0.011	-0.073**	0.035	-0.028	0.011	-0.030	-0.026	-0.013	-0.070**	0.005
	(0.036)	(0.036)	(0.035)	(0.034)	(0.025)	(0.023)	(0.035)	(0.030)	(0.034)	(0.028)	(0.023)	(0.030)	(0.028)	(0.029)	(0.034)
Bachelor's degree	0.019	-0.012	-0.025	-0.009	0.018	0.009	-0.010	-0.002	0.006	0.049**	0.018	0.003	0.000	-0.041*	0.080***
	(0.029)	(0.029)	(0.028)	(0.027)	(0.020)	(0.018)	(0.028)	(0.024)	(0.027)	(0.022)	(0.018)	(0.024)	(0.023)	(0.023)	(0.027)
Graduate degree	-0.044	-0.079**	-0.036	-0.028	0.014	-0.009	0.023	0.026	-0.042	0.098***	0.037	0.015	0.002	-0.039	0.097***
	(0.036)	(0.036)	(0.034)	(0.033)	(0.025)	(0.023)	(0.035)	(0.029)	(0.034)	(0.028)	(0.023)	(0.030)	(0.028)	(0.029)	(0.034)
Black	-0.074**	-0.027	0.012	-0.000	0.036	0.042**	0.123***	-0.015	-0.008	0.031	0.015	0.078***	-0.005	0.116***	-0.169***
	(0.033)	(0.033)	(0.031)	(0.030)	(0.023)	(0.021)	(0.032)	(0.027)	(0.031)	(0.025)	(0.021)	(0.027)	(0.026)	(0.026)	(0.031)
Hispanic	0.027	0.027	-0.065**	-0.044*	-0.010	-0.022	0.043	-0.025	-0.074***	0.048**	0.055***	0.037	0.083***	-0.004	-0.025
	(0.028)	(0.029)	(0.027)	(0.027)	(0.020)	(0.018)	(0.028)	(0.023)	(0.027)	(0.022)	(0.018)	(0.023)	(0.022)	(0.023)	(0.027)
Asian	-0.006	0.033	-0.027	-0.071*	0.009	0.024	0.127***	0.056	-0.105**	-0.000	-0.035	0.018	0.066*	-0.085**	-0.013
	(0.043)	(0.043)	(0.041)	(0.040)	(0.030)	(0.028)	(0.042)	(0.035)	(0.041)	(0.033)	(0.027)	(0.036)	(0.034)	(0.035)	(0.041)
Other race	0.024	0.143**	0.054	-0.022	0.026	-0.036	0.155**	0.015	0.159**	0.160***	0.088**	0.034	0.028	0.093*	-0.137**
	(0.066)	(0.067)	(0.064)	(0.062)	(0.047)	(0.043)	(0.065)	(0.055)	(0.063)	(0.051)	(0.042)	(0.055)	(0.052)	(0.053)	(0.063)
Age 18-29	-0.091**	-0.006	0.073**	0.086**	-0.043*	-0.103***	0.144***	-0.063**	0.173***	0.175***	0.222***	0.149***	0.124***	0.035	-0.093***
	(0.037)	(0.037)	(0.035)	(0.034)	(0.026)	(0.024)	(0.036)	(0.030)	(0.035)	(0.028)	(0.023)	(0.030)	(0.029)	(0.030)	(0.035)
Age 30-49	-0.110***	-0.041	-0.014	0.056*	-0.042*	-0.056***	0.148***	-0.030	0.053*	0.121***	0.155***	0.136***	0.064***	0.073***	-0.153***
	(0.030)	(0.031)	(0.029)	(0.029)	(0.021)	(0.020)	(0.030)	(0.025)	(0.029)	(0.024)	(0.019)	(0.025)	(0.024)	(0.025)	(0.029)
Age 50-64	-0.078***	-0.054*	-0.036	-0.005	-0.016	-0.010	0.045*	-0.030	-0.022	0.055**	0.031*	0.045*	0.004	0.004	-0.121***
	(0.028)	(0.028)	(0.027)	(0.026)	(0.020)	(0.018)	(0.027)	(0.023)	(0.027)	(0.022)	(0.018)	(0.023)	(0.022)	(0.022)	(0.026)
Male	0.019	0.021	0.033*	0.039**	-0.027*	-0.049***	0.011	-0.076***	0.058***	0.056***	0.076***	0.080***	0.039**	0.052***	0.145***
	(0.020)	(0.020)	(0.019)	(0.018)	(0.014)	(0.013)	(0.019)	(0.016)	(0.019)	(0.015)	(0.013)	(0.016)	(0.016)	(0.016)	(0.019)
I have a high-risk medical condition	0.065***	0.069***	0.025	0.013	0.010	-0.029**	0.115***	0.048**	0.010	0.031*	0.058***	0.064***	0.040**	0.023	0.068***
	(0.023)	(0.023)	(0.022)	(0.022)	(0.016)	(0.015)	(0.023)	(0.019)	(0.022)	(0.018)	(0.015)	(0.019)	(0.018)	(0.019)	(0.022)
Family member has a high-risk medical condition	0.034	0.048*	0.003	0.012	0.048**	0.017	0.089***	0.030	-0.017	0.001	0.047***	0.049**	0.017	-0.018	0.081***
	(0.027)	(0.027)	(0.026)	(0.025)	(0.019)	(0.017)	(0.026)	(0.022)	(0.026)	(0.021)	(0.017)	(0.022)	(0.021)	(0.022)	(0.025)
I and family member have a high-risk medical condition	-0.043	-0.066*	-0.002	-0.030	0.069***	0.044**	0.174***	0.046	-0.039	-0.020	0.034	-0.002	0.011	-0.035	0.055*
	(0.034)	(0.034)	(0.032)	(0.032)	(0.024)	(0.022)	(0.033)	(0.028)	(0.032)	(0.026)	(0.021)	(0.028)	(0.027)	(0.027)	(0.032)
Left-media diet X Experiment-Show AAP recommendation	0.076	-0.009	0.082	0.160**	-0.066	-0.062	-0.185**	-0.085	0.079	-0.018	0.032	-0.045	0.170**	0.062	-0.124
	(0.087)	(0.087)	(0.084)	(0.081)	(0.061)	(0.056)	(0.085)	(0.072)	(0.083)	(0.067)	(0.055)	(0.071)	(0.068)	(0.069)	(0.081)
Left-media diet X Experiment-Explain low deaths among children	0.166*	0.191**	0.142*	0.267***	-0.131**	-0.115**	-0.214**	-0.159**	0.098	0.094	0.218***	0.001	0.084	0.069	-0.009
	(0.089)	(0.090)	(0.086)	(0.083)	(0.063)	(0.057)	(0.087)	(0.074)	(0.085)	(0.069)	(0.056)	(0.073)	(0.070)	(0.071)	(0.084)
Left-media diet X Experiment-Explain trend in deaths	0.108	0.118	0.044	0.154*	-0.012	-0.055	-0.100	-0.013	-0.041	-0.113	0.130**	-0.090	0.042	0.088	0.162*
	(0.092)	(0.093)	(0.089)	(0.086)	(0.065)	(0.060)	(0.091)	(0.076)	(0.088)	(0.071)	(0.058)	(0.076)	(0.073)	(0.074)	(0.087)
Left-media diet X Experiment-Schools are safe	-0.012	-0.036	0.054	-0.037	-0.158**	-0.165***	-0.178**	-0.066	0.023	0.008	0.085	0.020	0.228***	0.133*	0.018
	(0.087)	(0.088)	(0.084)	(0.082)	(0.061)	(0.056)	(0.086)	(0.072)	(0.083)	(0.067)	(0.055)	(0.072)	(0.069)	(0.070)	(0.082)
Left-media diet X Experiment-Case showing masks prevent infections at salon	0.084	0.053	0.075	0.136	-0.005	-0.078	-0.122	-0.048	0.051	-0.055	0.197***	0.001	0.208***	0.073	-0.031
	(0.091)	(0.092)	(0.087)	(0.085)	(0.064)	(0.058)	(0.089)	(0.075)	(0.087)	(0.070)	(0.057)	(0.075)	(0.071)	(0.073)	(0.086)
Left-media diet X Experiment-Case showing flights are safe	0.176**	0.169*	0.118	0.209**	-0.035	-0.108*	-0.091	-0.121	0.115	0.054	0.144**	0.113	0.062	0.159**	0.014
	(0.089)	(0.089)	(0.085)	(0.083)	(0.063)	(0.057)	(0.087)	(0.073)	(0.085)	(0.068)	(0.056)	(0.073)	(0.070)	(0.071)	(0.083)
Left-media diet X Experiment-Hospitalizations are rising	0.001	-0.096	0.070	0.121	-0.012	-0.153***	-0.143	-0.007	-0.006	-0.018	0.089	0.020	0.141**	0.147**	0.093
	(0.090)	(0.091)	(0.087)	(0.084)	(0.064)	(0.058)	(0.088)	(0.075)	(0.086)	(0.070)	(0.057)	(0.074)	(0.071)	(0.072)	(0.085)
Left-media diet X Experiment-Current unemployment rate	0.111	0.041	0.084	0.189**	0.083	0.031	-0.066	0.018	0.129	-0.043	0.094*	-0.031	0.057	0.126*	-0.007
	(0.090)	(0.091)	(0.087)	(0.084)	(0.063)	(0.058)	(0.088)	(0.074)	(0.086)	(0.069)	(0.057)	(0.074)	(0.071)	(0.072)	(0.085)
Diet==Left	-0.148**	-0.178***	-0.270***	-0.327***	0.171***	0.205***	0.296***	0.212***	-0.211***	-0.024	-0.085**	-0.032	-0.254***	-0.186***	0.110*
	(0.065)	(0.065)	(0.062)	(0.060)	(0.046)	(0.042)	(0.063)	(0.053)	(0.061)	(0.050)	(0.041)	(0.053)	(0.050)	(0.051)	(0.060)
Constant	0.588***	0.554***	0.582***	0.523***	0.761***	0.771***	0.167**	0.630***	0.396***	-0.025	0.020	0.041	0.345***	0.419***	0.412***
	(0.075)	(0.076)	(0.072)	(0.070)	(0.053)	(0.048)	(0.074)	(0.062)	(0.071)	(0.058)	(0.047)	(0.062)	(0.059)	(0.060)	(0.070)
Observations	2,601	2,601	2,601	2,601	2,601	2,601	2,601	2,601	2,603	2,603	2,603	2,603	2,600	2,595	2,599
Adjusted R-squared	0.083	0.090	0.163	0.157	0.069	0.098	0.137	0.113	0.149	0.137	0.201	0.128	0.161	0.091	0.181
Robust standard errors in parentheses, *** p<0.01, ** p<0.05, * p<0.1

## Sheet: SI. T6
Data S6. Quantiative measure of the salience of treatments used in study. Data are from the news tracking tool Media Cloud (https://explorer.mediacloud.org/#/home), which was used to analyze the salience of the treatments that were randomly assigned to participants in this study. The search was limited to April 1, 2020 to November 30, 2020. Media Cloud's Explorer function reports the number of ne…
Search term in Media Cloud	Number of internet news stories from April 2020 to November 2020	Month of peak daily coverage	Peak percentage of stories
"American Academy of Pediatrics"	2020	August	0.0068
COVID AND deaths AND children ~10	16624	May	0.0246
COVID AND deaths ~10	119087	April	0.103
peak high rising soaring "COVID cases"	584187	June	0.2684
"Emily Oster" AND "COVID"	141	May	0.0008
"hair stylist" AND "CDC"	36	June	0.0006
"Italy" AND "flight" AND "Korea" AND "Emerging Infectious Diseases"	9	August	0.0003
"hospital" AND "COVID"	87440	April	0.1
"unemployment rate"	17435	June	0.044

## Sheet: SI. T7
Data S7. Adjustments for multiple hypothesis testing. Following List et al (2019), this table shows the results of an algorithm that corrects for multiple hypothesis testing and compares it to other common tests (Bonferroni and Holm) using the STATA ado package "mhtexp." Columns 1-5 indicate whether the p-value meets a 5% significance threshold. Column uses the test suggested by List et al (2020)…
	Percent signifcant at 5% p-value threshold
	Multiple hypothesis tests			No adjustment for multiple hypotheses
	Theorem 3.1 in List et al	Bonferroni correction	Holm	No control variables	Preferred model
Policy	0.125	0.234375	0.25	0.4375	0.359375
Consumer behavior	0.03125	0.15625	0.15625	0.375	0.6875
Beliefs	0	0.125	0.125	0.0416667	0.0833333

## Sheet: SI. T8
Data S8. Summary statistics of sample demographic variables
	Obs	Weighted obs	Mean	st. dev	min	max
Annual flights for work in 2019	4970	4968.33	1.69394	5.87234	0	99
Annual flights for pleasure in 2019	4976	4974.66	1.99597	4.90077	0	86
Numeracy--number correct on 3-item test	5006	5005.5	0.542943	0.727906	0	2
Currently invested in stock market	4730	4724.99	0.48819	0.499913	0	1
Employed	4988	4985.4	0.539422	0.498493	0	1
Homeowner	5003	5002.01	0.594299	0.491076	0	1
Household income (1-10 categories)	4982	4984.71	4.7132	2.33694	1	10
Pre-COVID household budget-Indebtedness (5) vs savings (1)	4984	4984	2.23083	0.956802	1	5
Democrat	5002	4999.14	0.384025	0.486413	0	1
Republican	5002	4999.14	0.312199	0.463437	0	1
Less than high school	4985	4990.28	0.0344002	0.182273	0	1
Some college without degree	4985	4990.28	0.17235	0.377722	0	1
Industry certification or certificate	4985	4990.28	0.0408201	0.197893	0	1
Associates degree	4985	4990.28	0.101275	0.301722	0	1
Bachelor's degree	4985	4990.28	0.198667	0.399037	0	1
Graduate degree	4985	4990.28	0.111852	0.315217	0	1
Black	5009	5009	0.123935	0.32954	0	1
Hispanic	5009	5009	0.157924	0.364706	0	1
Asian	5009	5009	0.0584453	0.234607	0	1
Other race	5009	5009	0.0238283	0.152529	0	1
Age 18-29	5009	5009	0.197447	0.398112	0	1
Age 30-49	5009	5009	0.336998	0.472731	0	1
Age 50-64	5009	5009	0.254965	0.435885	0	1
Male	5009	5009	0.479546	0.499631	0	1
I have a high-risk medical condition	5009	5009	0.246467	0.430997	0	1
Family member has a high-risk medical condition	5009	5009	0.177725	0.382319	0	1
I and family member have a high-risk medical condition	5009	5009	0.0934541	0.291097	0	1
